# Supplementary material for: Improved segmentation accuracy in high-resolution peripheral quantitative computed tomography scans of carpal bones using adaptive local thresholding
Source: JBMR Plus. 2026 Mar 30;10(6):ziag054. doi: 10.1093/jbmrpl/ziag054 (PMC13160417; doi:10.1093/jbmrpl/ziag054)
Supplement: ziag054_Supplemental_Files [file ziag054_supplemental_files.zip]

Archive with 2 entries (2 files):
- Supplementary_Material_1_Rev1_clean_ziag054.docx
- Supplementary_Material_2_Rev1_clean_ziag054.docx
